# Supplementary material for: Docosahexaenoic Acid Modulates Paracellular Absorption of Testosterone and Claudin-1 Expression in a Tissue-Engineered Skin Model
Source: Int J Mol Sci. 2021 Dec 3;22(23):13091. doi: 10.3390/ijms222313091 (PMC8658185; doi:10.3390/ijms222313091)
Supplement: Supplementary file 1 [file ijms-22-13091-s001.zip]

Archive with 1 entries (1 files):
- ijms-1429137-supplementary.pdf
